# Supplementary material for: RNA Binding Proteins and Gene Expression Regulation in Trypanosoma cruzi
Source: Front Cell Infect Microbiol. 2020 Feb 20;10:56. doi: 10.3389/fcimb.2020.00056 (PMC7045066; doi:10.3389/fcimb.2020.00056)
Supplement: Supplementary file 1 [file Table_1.XLSX]

## Sheet: Sheet1
	Supplementary Table 1. Sequences of gRNAs, DNA donors and primers used.
	gRNAs	Sequence | (PAM)	Target gene	DNA donor sequence (homology arms + BglII site + Stop codon sequence)
	gRNA 104	GCCGTGCGGTAAGCAACCGG | TGG	TcZC3H39	CAATCGGATGCACGGTTGATGGTCCCACCGAGATCTTAGATAGATAGGTTGCTTACCGCACGGCGTACGAATCCATC
	gRNA 113	GCTATTTTGCAGTTCACCGA | TGG	TcZC3H39	GCTTACCGCACGGCGTACGAATCCATCGGTAGATCTTAGATAGATAGGAACTGCAAAATAGCCTACAAGGTTACGAT
	gRNA 204	GGAGCGTCACGTGATACTCA | AGG	TcZC3H29	TATCTCGAACTCTCCTTCCAAGGCTGCCTTAGATCTCTATCTATCTAGAGTATCACGTGACGCTCCTTCTGCAGCTG
	gRNA 217	ATACTCAAGGCAGCCTTGGA | AGG	TcZC3H29	ACTGTACGGTTTTATCTCGAACTCTCCTTCCAGATCTTATCTATCTACAAGGCTGCCTTGAGTATCACGTGACGCTC
	gRNA 99	ATGCAGAAGCTCGGCAGCTG | CGG	TcZC3HTTP	GGTGTGGAGGCGGCAGACACCTCCGCAGCTAGATCTTAGATAGATAGGCCGAGCTTCTGCATCTCGCTGTACCACCG
	gRNA 231	GCAAAACAAACTCCTTGAGA | CGG	TcZC3HTTP	GTGCTTCGGGATGCTCTCCACCGGCACCGTCAGATCTTATCTATCTACTCAAGGAGTTTGTTTTGCGTGTATCCGTT
	Primers	Sequence (5' - 3')	Gene
	TcZC3H39 F	ATGAGCGGTGTAAGAGGAGGTT	TcZC3H39
	TcZC3H39 R	GTTGGCAGGTCCGTGGTTC	TcZC3H39
	TcZC3H29 F	ATGACACAGATCATCACTGAGAAT	TcZC3H29
	TcZC3H29 R	TTACCATTCCACATCCTGTACA	TcZC3H29
	TcZC3HTTP F	ATGTCGCTTTCATTTATCGAGT	TcZC3HTTP
	TcZC3HTTP R	TCACCAGATGCTGTCCTCAG	TcZC3HTTP
